# Supplementary material for: Completing a molecular timetree of Afrotheria
Source: Front Bioinform. 2025 Nov 19;5:1710926. doi: 10.3389/fbinf.2025.1710926 (PMC12672906; doi:10.3389/fbinf.2025.1710926)
Supplement: Supplementary file 1 [file DataSheet1.zip]

Archive with 19 entries (16 files):
- Supplementary_material/
- Supplementary_material/Craig_Afrotheria_supertimetree.nwk
- Supplementary_material/Craig_Afrotheria_supertimetree_with_mammoths.nwk
- Supplementary_material/Dendrohyrax_interfluvialis_accessions.xlsx
- Supplementary_material/Dendrohyrax_interfluvialis_alignment.fasta
- Supplementary_material/final_study_trees/
- Supplementary_material/final_study_trees/Bronner_2023_final.nwk
- Supplementary_material/final_study_trees/Dendrohyrax_interfluvialis_custom_tree_final.nwk
- Supplementary_material/final_study_trees/Dumbacher_2016_final.nwk
- Supplementary_material/final_study_trees/Everson_2016_revised_final.nwk
- Supplementary_material/final_study_trees/Murphy_2007_final.nwk
- Supplementary_material/final_study_trees/Smit_2011_final.nwk
- Supplementary_material/raw_study_trees/
- Supplementary_material/raw_study_trees/Bronner_2023.newick
- Supplementary_material/raw_study_trees/Dendrohyrax_interfluvialis_custom_tree.newick
- Supplementary_material/raw_study_trees/Dumbacher_2016.newick
- Supplementary_material/raw_study_trees/Everson_2016_revised_raw.nwk
- Supplementary_material/raw_study_trees/Murphy_2007.nwk
- Supplementary_material/raw_study_trees/Smit_2011.newick
