# Supplementary material for: Completing a molecular timetree of Afrotheria
Source: Front Bioinform. 2025 Nov 19;5:1710926. doi: 10.3389/fbinf.2025.1710926 (PMC12672906; doi:10.3389/fbinf.2025.1710926)
Supplement: Supplementary file 1 [file DataSheet1.zip › Supplementary_material/Craig_Afrotheria_supertimetree.nwk]

(((((((((((((Microgale_parvula:14.642833,Limnogale_mergulus:14.642833):0.512821,((((Microgale_longicaudata:4.917632,Microgale_jenkinsae:4.917632):1.379501,Microgale_principula:6.297133):1.362441,Microgale_majori:7.659574):1.515016,Microgale_pusilla:9.17459):5.981063):0.348353,((((((Microgale_jobihely:4.499142,Microgale_cowani:4.499142):1.215051,Microgale_thomasi:5.714193):3.103032,Microgale_gracilis:8.817224):1.830251,(Microgale_gymnorhyncha:5.911433,Microgale_dryas:5.911433):4.736042):1.937021,((Microgale_nasoloi:1.914031,Microgale_fotsifotsy:1.914031):4.034587,Microgale_soricoides:5.948618):6.635878):1.82967,(((Microgale_taiva:6.619624,Microgale_monticola:6.619624):3.541832,Microgale_drouhardi:10.161455):1.190698,(Microgale_grandidieri:5.82511,Microgale_brevicaudata:5.82511):5.527043):3.062013):1.08984):2.813624,Nesogale_talazaci:18.31763):0.91314,Nesogale_dobsoni:19.23077):7.90822,(Oryzorictes_tetradactylus:4.726038,Oryzorictes_hova:4.726038):22.412953):2.412952,Geogale_aurita:29.551942):2.691337,(((Hemicentetes_semispinosus:4.685173,Hemicentetes_nigriceps:4.685173):11.718105,Tenrec_ecaudatus:16.403278):9.139883,(Setifer_setosus:10.013597,Echinops_telfairi:10.013597):15.529564):6.700118):15.310011,((Micropotamogale_ruwenzorii:15.779053,Micropotamogale_lamottei:15.779053):14.718586,Potamogale_velox:30.497639):17.05565):14.825898,((((((((((Amblysomus_septentrionalis:0.63716,Amblysomus_robustus:0.63716):3.999512,Amblysomus_hottentotus:4.636672):1.474393,Amblysomus_corriae:6.111065):1.018042,Amblysomus_marleyi:7.129107):4.974811,((Neamblysomus_julianae:4.56063,Neamblysomus_gunningi:4.56063):2.208095,Carpitalpa_arendsi:6.768725):5.335193):2.150637,((Chrysospalax_villosus:7.68418,Chrysospalax_trevelyani:7.68418):4.244172,Calcochloris_obtusirostris:11.928352):2.326202):1.033836,(Chlorotalpa_sclateri:10.467776,Chlorotalpa_duthieae:10.467776):4.820615):2.649931,(((Cryptochloris_zyli:0.50109,Cryptochloris_wintoni:0.50109):3.52295,Chrysochloris_asiatica:4.02404):4.493323,Chrysochloris_stuhlmanni:8.517363):9.420958):1.432553,Huetia_leucorhinus:19.370875):2.81307,Eremitalpa_granti:22.183944):40.195243):5.11498,(((((((Elephantulus_rupestris:5.980544,Elephantulus_intufi:5.980544):4.863711,(Galegeeska_rufescens:2.74,Elephantulus_brachyrhynchus:2.74):8.104256):2.98271,((Elephantulus_pilicaudus:2.879629,Elephantulus_edwardii:2.879629):5.133457,Elephantulus_myurus:8.013086):5.813879):1.756519,(((Macroscelides_proboscideus:3.95589,Macroscelides_flavicaudatus:3.95589):6.851805,Macroscelides_micus:10.807695):2.322963,(Petrosaltator_rozeti:9.67012,Petrodromus_tetradactylus:9.67012):3.460538):2.452826):0.006816,Galegeeska_revoilii:15.5903):1.647066,(Elephantulus_fuscus:8.523267,Elephantulus_fuscipes:8.523267):8.714099):24.514682,(((Rhynchocyon_stuhlmanni:2.28831,Rhynchocyon_cirnei:2.28831):3.405404,(Rhynchocyon_udzungwensis:1.66433,Rhynchocyon_petersi:1.66433):4.029384):3.618885,Rhynchocyon_chrysopygus:9.312599):32.43945):25.742119):4.938395,Orycteropus_afer:72.432562):6.559317,(((((Trichechus_manatus:1.63438,Trichechus_inunguis:1.63438):1.42453,Trichechus_senegalensis:3.05891):29.12929,Dugong_dugon:32.1882):28.526229,((((Dendrohyrax_interfluvialis:1.705097,Dendrohyrax_dorsalis:1.705097):8.320944,Heterohyrax_brucei:10.026042):0.753821,Procavia_capensis:10.779863):2.897962,Dendrohyrax_arboreus:13.677825):47.036604):0.178457,((Loxodonta_cyclotis:5.51,Loxodonta_africana:5.51):2.9297,Elephas_maximus:8.4397):52.453186):18.098994);
