# Supplementary material for: Completing a molecular timetree of Afrotheria
Source: Front Bioinform. 2025 Nov 19;5:1710926. doi: 10.3389/fbinf.2025.1710926 (PMC12672906; doi:10.3389/fbinf.2025.1710926)
Supplement: Supplementary file 1 [file DataSheet1.zip › Supplementary_material/Dendrohyrax_interfluvialis_accessions.xlsx]

## Sheet: accessions
Description	Max score	Total score	Query cover	E value	Ident	Accession
Deendrohyrax interfluvialis cytochrome c oxidase subunit I, partial (mitochondrion)	NA	NA	NA	NA	NA	QZR93760.1
cytochrome oxidase subunit 1 [Crossarchus obscurus]	429	429	1	7e-151	0.9954	AEA35815.1
cytochrome c oxidase subunit I [Dendrohyrax dorsalis]	428	428	1	1e-150	0.9909	QZR93750.1
cytochrome oxidase subunit 1 [Heterohyrax brucei]	426	426	1	1e-149	0.9863	QGH81746.1
cytochrome c oxidase subunit I [Dendrohyrax dorsalis]	426	426	1	1e-149	0.9863	QZR93749.1
cytochrome oxidase subunit 1 [Procavia capensis]	426	426	1	1e-149	0.9909	AEM16785.1
cytochrome c oxidase subunit I [Mus musculus]	419	419	1	8e-146	0.9635	NP_904330.1
cytochrome c oxidase subunit I [Homo sapiens]	357	357	1	3e-121	0.9224	YP_003024028.1
cytochrome c oxidase subunit I [Danio rerio]	352	352	1	2e-119	0.9224	NP_059333.1
cytochrome c oxidase subunit I [Drosophila melanogaster]	335	335	1	1e-112	0.8128	YP_009047267.1
cytochrome c oxidase subunit I [Caenorhabditis elegans]	295	295	1	9e-97	0.6393	NP_006961.1
