# Supplementary material for: Completing a molecular timetree of Afrotheria
Source: Front Bioinform. 2025 Nov 19;5:1710926. doi: 10.3389/fbinf.2025.1710926 (PMC12672906; doi:10.3389/fbinf.2025.1710926)
Supplement: Supplementary file 1 [file DataSheet1.zip › Supplementary_material/final_study_trees/Bronner_2023_final.nwk]

(((((((((Amblysomus_robustus:0.63716,Amblysomus_septentrionalis:0.63716):0.63716,Amblysomus_hottentotus:1.27432):0.90108,Amblysomus_corriae:2.1754):0.990003,Amblysomus_marleyi:3.1654):6.25875,((Neamblysomus_gunningi:1.56136,Neamblysomus_julianae:1.56136):4.41619,Carpitalpa_arendsi:5.97755):3.44661):1.19921,(((Chrysospalax_trevelyani:3.36836,Chrysospalax_villosus:3.36836):4.04203,Calcochloris_obtusirostris:7.4104):2.23432,(Chlorotalpa_duthieae:0.642981,Chlorotalpa_sclateri:0.642981):9.00173):0.978647):3.24998,((Cryptochloris_wintoni:0.50109,Cryptochloris_zyli:0.50109):2.00436,Chrysochloris_asiatica:2.50545):11.3679):3.01153,Huetia_leucorhinus:16.88487):39.3184,(((((Microgale_longicaudata:9.88979,Microgale_cowani:9.88979):15.98438,Oryzorictes_tetradactylus:25.8742):3.21962,Geogale_aurita:29.0938):3.27189,((Echinops_telfairi:10.0807,Setifer_setosus:10.0807):14.7771,(Hemicentetes_semispinosus:18.335,Tenrec_ecaudatus:18.335):6.5228):7.50782):14.7166,(Micropotamogale_lamottei:29.7467,Potamogale_velox:29.7467):17.3356):9.12094);
