# Supplementary material for: Completing a molecular timetree of Afrotheria
Source: Front Bioinform. 2025 Nov 19;5:1710926. doi: 10.3389/fbinf.2025.1710926 (PMC12672906; doi:10.3389/fbinf.2025.1710926)
Supplement: Supplementary file 1 [file DataSheet1.zip › Supplementary_material/final_study_trees/Dendrohyrax_interfluvialis_custom_tree_final.nwk]

(((((Dendrohyrax_dorsalis:1.705095,Dendrohyrax_interfluvialis:1.7051):6.97774,Heterohyrax_brucei:8.68284):0.45913,Procavia_capensis:9.14197):88.985,Mus_musculus:98.127):0.0,Homo_sapiens:98.127);
