# Supplementary material for: Completing a molecular timetree of Afrotheria
Source: Front Bioinform. 2025 Nov 19;5:1710926. doi: 10.3389/fbinf.2025.1710926 (PMC12672906; doi:10.3389/fbinf.2025.1710926)
Supplement: Supplementary file 1 [file DataSheet1.zip › Supplementary_material/final_study_trees/Dumbacher_2016_final.nwk]

(Orycteropus_afer:47.9588,(Rhynchocyon_udzungwensis:31.2307,((Elephantulus_rupestris:6.66452,Elephantulus_intufi:6.66452):8.88602,(Petrodromus_tetradactylus:13.29184,(Macroscelides_micus:10.8077,(Macroscelides_flavicaudatus:3.95589,Macroscelides_proboscideus:3.95589):6.8518):2.48415):2.2587):15.6802):16.7281);
