# Supplementary material for: Completing a molecular timetree of Afrotheria
Source: Front Bioinform. 2025 Nov 19;5:1710926. doi: 10.3389/fbinf.2025.1710926 (PMC12672906; doi:10.3389/fbinf.2025.1710926)
Supplement: Supplementary file 1 [file DataSheet1.zip › Supplementary_material/final_study_trees/Murphy_2007_final.nwk]

((((Tenrec_ecaudatus:68.9746,Amblysomus_robustus:68.9746):8.45036,Elephantulus_myurus:77.425):2.11207,Orycteropus_afer:79.537):2.98063,((Trichechus_manatus:64.6827,Procavia_capensis:64.6827):3.21261,Loxodonta_africana:67.8953):14.6224);
