# Supplementary material for: Completing a molecular timetree of Afrotheria
Source: Front Bioinform. 2025 Nov 19;5:1710926. doi: 10.3389/fbinf.2025.1710926 (PMC12672906; doi:10.3389/fbinf.2025.1710926)
Supplement: Supplementary file 1 [file DataSheet1.zip › Supplementary_material/final_study_trees/Smit_2011_final.nwk]

(((Rhynchocyon_chrysopygus:14.0145542,(Rhynchocyon_petersi:5.520278,Rhynchocyon_cirnei:5.520278):8.4942762):30.8932741,(((Elephantulus_brachyrhynchus:9.177023,(Elephantulus_intufi:5.3671132,Elephantulus_rupestris:5.3671132):3.8099099):3.4754752,(Elephantulus_myurus:7.6841149,(Elephantulus_edwardii:2.8796291,Elephantulus_pilicaudus:2.8796291):4.8044858):4.9683834):8.0028501,(Elephantulus_fuscipes:10.2215343,Elephantulus_fuscus:10.2215343):10.4338141):24.2524799):30.9158634,Orycteropus_afer:75.8236918);
