# Supplementary material for: Completing a molecular timetree of Afrotheria
Source: Front Bioinform. 2025 Nov 19;5:1710926. doi: 10.3389/fbinf.2025.1710926 (PMC12672906; doi:10.3389/fbinf.2025.1710926)
Supplement: Supplementary file 1 [file DataSheet1.zip › Supplementary_material/raw_study_trees/Bronner_2023.newick]

((((((((((Amblysomus_robustus:0.01,Amblysomus_septentrionalis:0.01):0.01,Amblysomus_hottentotus:0.01):0.01,Amblysomus_corriae:0.02):0.01,(Amblysomus_marleyi:0.01,Amblysomus_meesteri:0.01):0.01):0.05,((Neamblysomus_gunningi:0.01,Neamblysomus_julianae:0.02):0.04,Carpitalpa_arendsi:0.05):0.03):0.01,(((Chrysospalax_trevelyani:0.05,Chrysospalax_villosus:0.05):0.06,Calcochloris_obtusirostris:0.09):0.03,(Chlorotalpa_duthieae:0.0,Chlorotalpa_sclateri:0.01):0.07):0.01):0.03,(((Cryptochloris_wintoni:0.01,Cryptochloris_zyli:0.0):0.02,Chrysochloris_asiatica:0.04):0.12,Kilimatalpa_stuhlmanni:0.11):0.02):0.03,(Huetia_leucorhinus:0.14,Eremitalpa_granti:0.1):0.04):0.38,(((((((Microgale_longicaudata:0.19,Microgale_mergulus:0.23):0.03,Microgale_cowani:0.17):0.04,(Microgale_dobsoni:0.07,Microgale_talazaci:0.08):0.11):0.25,Oryzorictes_tetradactylus:0.35):0.05,Geogale_aurita:0.63):0.06,((Echinops_telfairi:0.12,Setifer_setosus:0.14):0.19,(Hemicentetes_semispinosus:0.32,Tenrec_ecaudatus:0.2):0.09):0.1):0.23,(Micropotamogale_lamottei:0.5,Potamogale_velox:0.53):0.3):0.15):0.11,Procavia_capensis:0.83);
