# Supplementary material for: Completing a molecular timetree of Afrotheria
Source: Front Bioinform. 2025 Nov 19;5:1710926. doi: 10.3389/fbinf.2025.1710926 (PMC12672906; doi:10.3389/fbinf.2025.1710926)
Supplement: Supplementary file 1 [file DataSheet1.zip › Supplementary_material/raw_study_trees/Dendrohyrax_interfluvialis_custom_tree.newick]

((((((((('QZR93750.1 cytochrome c oxidase subunit I partial (mitochondrion) Dendrohyrax dorsalis':0.00464759426711892,'QZR93749.1 cytochrome c oxidase subunit I partial (mitochondrion) Dendrohyrax dorsalis':0.00930018716859687):0.0,'AEA35815.1 cytochrome oxidase subunit 1 partial (mitochondrion) Crossarchus obscurus':0.0):0.00464759426236479,'QZR93760.1 cytochrome c oxidase subunit I partial (mitochondrion) Dendrohyrax interfluvialis':0.0):0.004678348545269,'QGH81746.1 cytochrome oxidase subunit 1 partial (mitochondrion) Heterohyrax brucei':0.00934224222054243):0.00467581931899784,'AEM16785.1 cytochrome oxidase subunit 1 partial (mitochondrion) Procavia capensis':0.0):0.0236051765967931,'NP 904330.1 cytochrome c oxidase subunit I (mitochondrion) Mus musculus':0.00471573311158501):0.000853200916918805,'YP 003024028.1 cytochrome c oxidase subunit I (mitochondrion) Homo sapiens':0.05282858800841):0.0145291542431394,'NP 059333.1 cytochrome c oxidase subunit I (mitochondrion) Danio rerio':0.0383489881897565):0.115746132055904,'YP 009047267.1 cytochrome c oxidase subunit I partial (mitochondrion) Drosophila melanogaster':0.0564363503192461,'NP 006961.1 cytochrome c oxidase subunit I (mitochondrion) Caenorhabditis elegans':0.366489450643526);
