# Supplementary material for: Completing a molecular timetree of Afrotheria
Source: Front Bioinform. 2025 Nov 19;5:1710926. doi: 10.3389/fbinf.2025.1710926 (PMC12672906; doi:10.3389/fbinf.2025.1710926)
Supplement: Supplementary file 1 [file DataSheet1.zip › Supplementary_material/raw_study_trees/Dumbacher_2016.newick]

(Hyrax,(Aardvark,(Rhynchocyon_udzungwensis,((Elephantulus_rupestris,Elephantulus_intufi),((Elephantulus_rozeti,Petrodromus_tetradactylus),(Macroscelides_micus,(Macroscelides_flavicaudatus,Macroscelides_proboscideus)))))));
