# Supplementary material for: Completing a molecular timetree of Afrotheria
Source: Front Bioinform. 2025 Nov 19;5:1710926. doi: 10.3389/fbinf.2025.1710926 (PMC12672906; doi:10.3389/fbinf.2025.1710926)
Supplement: Supplementary file 1 [file DataSheet1.zip › Supplementary_material/raw_study_trees/Everson_2016_revised_raw.nwk]

(Orycteropus_afer:70.08547,((Elephas_maximus:56.837607,(Dugong_dugon:54.444444,Procavia_capensis:54.444444):2.393162):11.452991,((Elephantulus_edwardii:37.521368,Rhynchocyon_chrysopygus:37.521368):24.188034,(((Chrysochloris_asiatica:8.205128,Chrysochloris_stuhlmanni:8.205128):3.504274,Amblysomus_hottentotus:11.709402):46.666667,(((Micropotamogale_lamottei:16.239316,Micropotamogale_ruwenzorii:16.239316):17.521368,Potamogale_velox:33.760684):14.444444,(((Echinops_telfairi:10.08547,Setifer_setosus:10.08547):15.641026,((Hemicentetes_nigriceps:4.615385,Hemicentetes_semispinosus:4.615385):11.367521,Tenrec_ecaudatus:15.982906):9.74359):9.82906,((Geogale_aurita:9.059829,Geogale_aurita_1:9.059829):20.940171,((Oryzorictes_hova:4.700855,Oryzorictes_tetradactylus:4.700855):22.991453,((Microgale_dobsoni:7.606838,Microgale_talazaci:7.606838):11.623932,(((((Microgale_gracilis:8.803419,(Microgale_thomasi:5.641026,(Microgale_jobihely:4.444444,Microgale_cowani:4.444444):1.196581):3.162393):1.794872,(Microgale_gymnorhyncha:5.897436,Microgale_dryas:5.897436):4.700855):1.965812,((Microgale_nasoloi:1.880342,Microgale_fotsifotsy:1.880342):4.017094,Microgale_soricoides:5.897436):6.666667):2.307692,((Microgale_grandidieri:5.726496,Microgale_trevelyana:5.726496):5.555556,(Microgale_drouhardi:10.08547,(Microgale_monticola:6.581197,Microgale_taiva:6.581197):3.504274):1.196581):3.589744):1.794872,((Limnogale_mergulus:14.871795,Microgale_parvula:14.871795):1.025641,((Microgale_majori:7.606838,((Microgale_longicaudata:4.871795,Microgale_jenkinsae:4.871795):1.367521,Microgale_principula:6.239316):1.367521):1.538462,Microgale_pusilla:9.145299):6.752137):0.769231):2.564103):8.461538):2.307692):5.555556):12.649573):10.17094):3.333333):6.581197):1.794872):0;
