# Supplementary material for: Completing a molecular timetree of Afrotheria
Source: Front Bioinform. 2025 Nov 19;5:1710926. doi: 10.3389/fbinf.2025.1710926 (PMC12672906; doi:10.3389/fbinf.2025.1710926)
Supplement: Supplementary file 1 [file DataSheet1.zip › Supplementary_material/raw_study_trees/Smit_2011.newick]

(((Rhynchocyon_chrysopygus:84.51,(Rhynchocyon_petersi:56.43,Rhynchocyon_cirnei:49.86):81.62):235.16,((((Macroscelides_proboscideus:176.9,(Elephantulus_tetradactylus:186.35,Elephantulus_rozeti:163.25):94.75):106.82,(((Elephantulus_rufescens:72.2,Elephantulus_brachyrhynchus:52.76):119.68,(Elephantulus_intufi:127.56,Elephantulus_rupestris:127.56):90.55):75.33,(Elephantulus_myurus:120.74,(Elephantulus_edwardii:72.44,Elephantulus_pilicaudus:48.3):98.69):89.26):0.0):56.17,Elephantulus_revolili:71.92):56.95,(Elephantulus_fuscipes:53.55,Elephantulus_fuscus:77.95):65.95):196.06):254.72,((Dugong_dugon:360.09,Procavia_capensis:360.09):0.0,Orycteropus_afer:324.4):242.52);
